# Supplementary material for: What Is Valued Most by Patients With Type 2 Diabetes Mellitus When Selecting Second-Line Antihyperglycemic Medications in China
Source: Front Pharmacol. 2021 Dec 23;12:802897. doi: 10.3389/fphar.2021.802897 (PMC8733399; doi:10.3389/fphar.2021.802897)
Supplement: Supplementary file 1 [file DataSheet1.zip]

Archive with 3 entries (2 files):
- Supplemental materials/802897_SupMaterial.DOCX
- Supplemental materials/STROBE Checklist.doc
- Supplemental materials/
